# Supplementary material for: Effects of Microbial Transformation on the Biological Activities of Prenylated Chalcones from Angelica keiskei
Source: Foods. 2022 Feb 14;11(4):543. doi: 10.3390/foods11040543 (PMC8871312; doi:10.3390/foods11040543)
Supplement: Supplementary file 1 [file foods-11-00543-s001.zip]

Archive with 1 entries (1 files):
- foods-1593754-supplementary.pdf
